# Supplementary material for: Identification of a Novel Mutation Exacerbated the PSI Photoinhibition in pgr5/pgrl1 Mutants; Caution for Overestimation of the Phenotypes in Arabidopsis pgr5-1 Mutant
Source: Cells. 2021 Oct 26;10(11):2884. doi: 10.3390/cells10112884 (PMC8616342; doi:10.3390/cells10112884)
Supplement: Supplementary file 1 [file cells-10-02884-s001.zip]

Archive with 3 entries (3 files):
- cells-1396360 -SM figures .pdf
- Supplementary table S3_wada_etal.xlsx
- Supplementary table S4_wada_etal.xlsx
